# Supplementary material for: Screening of Lactiplantibacillus plantarum with High Stress Tolerance and High Esterase Activity and Their Effect on Promoting Protein Metabolism and Flavor Formation in Suanzhayu, a Chinese Fermented Fish
Source: Foods. 2022 Jun 29;11(13):1932. doi: 10.3390/foods11131932 (PMC9265898; doi:10.3390/foods11131932)
Supplement: Supplementary file 1 [file foods-11-01932-s001.zip]

Archive with 1 entries (1 files):
- foods-1769206-supplementary.pdf
